# Supplementary material for: Predicting the spread and persistence of genetically modified dominant sterile male mosquitoes
Source: Parasit Vectors. 2021 Sep 16;14:480. doi: 10.1186/s13071-021-04982-1 (PMC8447590; doi:10.1186/s13071-021-04982-1)
Supplement: Supplementary file 1 — Additional file 1. Elicitation process, questions and answers. [file 13071_2021_4982_MOESM1_ESM.tex]

\documentclass[12pt]{paper}

\usepackage{latexsym,amssymb,amsfonts,amsmath}
\usepackage[pdftex]{graphicx}
% or use the graphicx package for more complicated commands
\usepackage{graphicx, graphics}
\usepackage[round]{natbib}
\usepackage{blindtext,tikz}
\usetikzlibrary{calc}
\usepackage{datetime}
\usepackage[obeyspaces]{url}
\usepackage{amsthm, amsmath, amssymb}
\usepackage{geometry}
\geometry{margin = 60pt}
\usepackage{setspace}
\doublespacing
%% The lineno packages adds line numbers. Start line numbering with


%%% Put your definitions there:
\title{Supplementary material}

\begin{document}

\maketitle

\section*{Elicitation process, questions and answers}

\paragraph{Elicitation of the mortality parameter}
The experts were interviewed in person and individually. They were asked the following question \emph{"What is the mortality rate of WT/DSM males mosquitoes once outside the insectary?"}, where the mortality rate could be elicited in terms of probability of  survival or death. Experts were able to also choose which quantiles of the PRIOR  parameter distribution they wanted to elicit. Table \ref{tble:elicit_mort} summarises the details of each expert's opinion. The experts answered either in terms of probability of survival ($p_S$) or  death ($p_d$), which then we transformed into the mortality parameter $\mu$ of the PDE model using the relationship $\mu = - \log( 1-p_D)$, or in case of survival $\mu = -\log p_S$.
\begin{table}[h]
\centering
%\begingroup\small
\begin{tabular}{|c|cccc|}
\hline
Mosquito & Parameter & Distribution & Quantiles & Values  \\\hline
Wild type & Mortality & beta & \{0.1, 0.9\} & \{0.1, 0.2\}\\
Wild type & Mortality & beta & \{0.05, 0.95\} & \{0.055, 0.165\}\\
Wild type & Survival & beta & \{0.15, 0.85\} & \{0.5, 0.75\}\\
Sterile male & Mortality & beta & \{0.05, 0.95\} & \{0.066, 0.198\}\\
Sterile male & Mortality & beta & \{0.05, 0.95\} & \{0.2, 0.9\}\\
Sterile male & Survival & beta & \{0.15, 0.85\} & \{0.3, 0.6\}\\
\hline
\end{tabular}
%\endgroup
\caption{\label{tble:elicit_mort} Elicited values for the probability of death / survival. }
\end{table}


\paragraph{Elicitation of the dispersion parameter}
The experts  were asked the following question \emph{"What is the average daily dispersal distance of a WT/DSM male mosquito?"}, where the dispersal distance was understood as the distance from the origin a mosquito could be found after a duration of 1 day. Experts were able to choose which quantiles of the prior parameter distribution they wanted to elicit. Table \ref{tble:elicit_disp} summarises the details of each expert's opinion. The relationship between the elicited parameter $d$ and the diffusion coefficient $D$ is given below.
\begin{table}[h]
\centering
%\begingroup\small
\begin{tabular}{|c|ccc|}
\hline
Mosquito & Distribution & Quantiles & Values  \\\hline
Wild type & lognormal & \{0.05, 0.95\} & \{0.01, 2.9\}\\
Wild type & lognormal & \{0.25, 0.75\} & \{0.02, 0.2\}\\
Sterile male & lognormal & \{0.05, 0.95\} & \{0.008, 2.32\}\\
Sterile male & lognormal & \{0.25, 0.75\} & \{0.01, 0.1\}\\
\hline
\end{tabular}
%\endgroup
\caption{\label{tble:elicit_disp} Elicited values for the average daily dispersal. }
\end{table}

~\\
\end{document}

%%
%% End of file `elsarticle-template-1a-num.tex'.
