# Supplementary material for: Predicting the spread and persistence of genetically modified dominant sterile male mosquitoes
Source: Parasit Vectors. 2021 Sep 16;14:480. doi: 10.1186/s13071-021-04982-1 (PMC8447590; doi:10.1186/s13071-021-04982-1)
Supplement: Supplementary file 2 — Additional file 2. Derivation of the relationship between the diffusion coefficient and the average dispersal distance. [file 13071_2021_4982_MOESM2_ESM.tex]

\documentclass[12pt]{paper}

\usepackage{latexsym,amssymb,amsfonts,amsmath}
\usepackage[pdftex]{graphicx}
% or use the graphicx package for more complicated commands
\usepackage{graphicx, graphics}
\usepackage[round]{natbib}
\usepackage{blindtext,tikz}
\usetikzlibrary{calc}
\usepackage{datetime}
\usepackage[obeyspaces]{url}
\usepackage{amsthm, amsmath, amssymb}
\usepackage{geometry}
\geometry{margin = 60pt}
\usepackage{setspace}
\doublespacing
%% The lineno packages adds line numbers. Start line numbering with


%%% Put your definitions there:
\title{Supplementary material}

\begin{document}

\maketitle

\section*{Derivation of the relationship between the diffusion coefficient and the average dispersal distance}
Let $d$ be the average dispersal distance after $t$ days. In order to determine what prior on $D$ the prior elicited from $d$ gives us, we need to establish the relationship between these two variables. Given the elicitation question, we have 
$$ d = \int_{\mathbf{R}_{+}}  \sqrt{\langle x, x  \rangle} \times p(x) dx$$
where $p(x)$ is the probability to find the mosquito at location $x$, and $\langle x, x  \rangle$ is the Euclidean norm. This can be empirically estimated by 
$$ d = \frac{1}{n}\sum^n  \sqrt{\langle x_i, x_i  \rangle}$$
where $x_i$ is the location of a mosquito $i$ after $t$ days , given it has been release from $(0,0)$. If we note  $f(x)$ the daily dispersal distance :
$$ f(x) = \sqrt{\langle x, x  \rangle} $$
we can then express the above equation in terms of expectation (in the random variable sense): 
$$d = \mathsf{E}[ f(x)]$$ 
 Because we assume that the mosquito behaviour is governed by the PDE model described in the model section of the article, we can write:
$$p(X_t = x) = \frac{1}{4 \pi D t} \exp\Big\{-\frac{\langle x, x  \rangle}{4 D t}\Big\}$$
where $X_t$ is the random variable describing the location of that same released mosquito at time $t$, and $x$ is a given location in $\mathbb{R}^2$. 
So we have:
$$ \mathsf{E} \Big[ f(x) \Big] = \int_{\mathbb{R}^2} \frac{\sqrt{\langle x, x  \rangle}}{4 \pi D t} \exp\Big\{-\frac{\langle x, x  \rangle}{4 D t}\Big\} dx $$
We can perform a change of variable, $x_1 = r \cos(\theta)$ and $x_2 = r \sin(\theta)$ where $r \in [0, +\infty)$ and $\theta \in [0, 2 \pi]$:
$$ d = \int_{\mathbb{R_+}} \int_{[0, 2 \pi]} \frac{r^2}{4 \pi D t} \exp\Big\{-\frac{r^2}{4 D t}\Big\} dr d\theta $$ 
which yields:
$$ d = \int_{\mathbb{R_+}} \frac{r^2}{2 D t} \exp\Big\{-\frac{r^2}{4 D t}\Big\} dr $$
If we write $s^2 = 2 D t$, we recognize the expectation of a Rayleigh distribution, $\mathsf{E}[r] = s \sqrt{\frac{\pi}{2}}$, and so we have:
$$ d = \sqrt{D t \pi } $$ or equivalently
$$D = \frac{d^2}{\pi t}$$
\emph{Note: it is often found in the literature that the diffusion coefficient can also be expressed in terms of mean squared dispersal distance $d_2$. It can be approximated by $d_2 = \frac{1}{n}\sum^n  \langle x_i, x_i  \rangle$  - note that $d_2 \neq d^2$ - and using the same development we have $D = d_2/4 t$.}

~\\
\end{document}

%%
%% End of file `elsarticle-template-1a-num.tex'.
